# Supplementary material for: Melatonin Sources in Sheep Rumen and Its Role in Reproductive Physiology
Source: Animals (Basel). 2024 Nov 28;14(23):3451. doi: 10.3390/ani14233451 (PMC11640204; doi:10.3390/ani14233451)
Supplement: Supplementary file 1 [file animals-14-03451-s001.zip › Supplementary Table S3.xlsx]

## Sheet: Elution gradient
HP-LC elution gradient
Time	mobile phase A	mobile phase B	mobile phase C
0min	0.9	0	0.1
5min	0.8	0	0.2
10min	0.7	0	0.3
15min	0.6	0	0.4
20min	0.6	0	0.4
22min	0.6	0	0.4
LC-MS elution gradient
Time	mobile phase A	mobile phase B	mobile phase C
0min	0.9	0.1	0
1min	0.7	0.3	0
4min	0.3	0.7	0
5min	0.1	0.9	0
