# Supplementary material for: Melatonin Sources in Sheep Rumen and Its Role in Reproductive Physiology
Source: Animals (Basel). 2024 Nov 28;14(23):3451. doi: 10.3390/ani14233451 (PMC11640204; doi:10.3390/ani14233451)
Supplement: Supplementary file 1 [file animals-14-03451-s001.zip › Supplementary Table S4.xlsx]

## Sheet: genus_lefse_result
Taxonomy	LDA_score	CLass
g..Klebsiella	3.61885	B
c..unclassified.Bacteroidetes	4.87135	C
f..norank.Subdivision5	3.66247	C
f..unclassified.Clostridiales	4.06485	B
p..Cyanobacteria.Chloroplast	3.7209	B
o..Bifidobacteriales	4.7137	A
g..unclassified.Clostridiales	4.06485	B
o..Enterobacteriales	3.62075	B
g..Olsenella	4.02385	B
f..Veillonellaceae	4.32673	B
g..Saccharofermentans	3.72497	C
g..Anaerovibrio	3.87292	A
c..unclassified.Firmicutes	4.46492	C
g..Subdivision5.genera.incertae.sedis	3.66247	C
p..Verrucomicrobia	3.73174	C
p..Bacteroidetes	5.17615	C
g..Acetobacter	4.02954	B
f..Erysipelotrichaceae	4.65826	A
c..norank.Candidatus.Saccharibacteria	3.77363	A
f..Ruminococcaceae	4.45005	A
o..Aeromonadales	4.43708	A
f..norank.Candidatus.Saccharibacteria	3.77363	A
g..Lachnospiracea.incertae.sedis	4.55339	B
f..Bifidobacteriaceae	4.7137	A
g..unclassified.Ruminococcaceae	4.53552	A
p..unclassified.Bacteria	4.00883	C
o..Desulfovibrionales	4.58232	B
f..Chloroplast	3.7209	B
o..Erysipelotrichales	4.65826	A
c..Erysipelotrichia	4.65826	A
c..Bacteroidia	4.94892	C
f..Succinivibrionaceae	4.43708	A
g..Saccharibacteria.genera.incertae.sedis	3.77363	A
g..unclassified.Bacteria	4.00883	C
f..Coriobacteriaceae	4.02463	B
c..Actinobacteria	4.72569	A
g..unclassified.Firmicutes	4.46492	C
o..norank.Candidatus.Saccharibacteria	3.77363	A
f..Prevotellaceae	4.96768	C
g..Bifidobacterium	4.71373	A
o..unclassified.Firmicutes	4.46492	C
o..Bacteroidales	4.94892	C
o..norank.Subdivision5	3.66247	C
o..unclassified.Bacteroidetes	4.87135	C
p..Proteobacteria	4.71786	B
g..Paraprevotella	4.09124	C
c..Gammaproteobacteria	4.46232	A
c..Chloroplast	3.7209	B
o..Coriobacteriales	4.02463	B
f..unclassified.Bacteroidetes	4.87135	C
g..Sharpea	4.63703	A
f..unclassified.Bacteria	4.00883	C
g..unclassified.Erysipelotrichaceae	3.79116	B
c..Subdivision5	3.66247	C
c..unclassified.Bacteria	4.00883	C
o..norank.Chloroplast	3.7209	B
g..Megasphaera	3.56794	B
f..Desulfovibrionaceae	4.58212	B
g..Butyrivibrio	4.78584	B
o..unclassified.Bacteria	4.00883	C
f..unclassified.Firmicutes	4.46492	C
g..Streptophyta	3.7209	B
c..Deltaproteobacteria	4.59396	B
p..Actinobacteria	4.72569	A
f..Enterobacteriaceae	3.62075	B
g..Succinivibrio	4.43172	A
g..unclassified.Prevotellaceae	4.5081	C
g..unclassified.Bacteroidetes	4.87135	C
g..Selenomonas	4.20071	B
f..Acetobacteraceae	4.02954	B
p..Candidatus.Saccharibacteria	3.77363	A
g..unclassified.Desulfovibrionaceae	4.58076	B
